# Supplementary material for: Circulating MicroRNAs and Extracellular Vesicle-Derived MicroRNAs as Predictors of Functional Recovery in Ischemic Stroke Patients: A Systematic Review and Meta-Analysis
Source: Int J Mol Sci. 2022 Dec 23;24(1):251. doi: 10.3390/ijms24010251 (PMC9820088; doi:10.3390/ijms24010251)
Supplement: Supplementary file 1 [file ijms-24-00251-s001.zip]

Archive with 4 entries (4 files):
- Supplimental S1.pdf
- Supplimental S2.pdf
- Supplimental S3.pdf
- Supplimental S4.pdf
